# Supplementary material for: Novel track field test to determine Vpeak, relationship with treadmill test and 10-km running performance in trained endurance runners
Source: PLoS One. 2022 Jan 27;17(1):e0260338. doi: 10.1371/journal.pone.0260338 (PMC8794091; doi:10.1371/journal.pone.0260338)
Supplement: S1 Data — (XLSX) [file pone.0260338.s001.xlsx]

## Sheet: Data table 2 
	Treadmill	Track field	Treadmill	Track field 2	Treadmill	Track field 2	Treadmill	Track field 2	Treadmill	Track field	Treadmill	Track field	Treadmill	Track field	Treadmill	Track field	Treadmill	Track field
Name	Duration (min)	Duration (min)	V complete	V complete	V incomplete	V incomplete	incomplete time	incomplete time	Vpeak_T	Vpeak_TF	Distance (m)	Distance (m)	Hrmax (bpm)	Hrmax (bpm)	RPEmax	RPEmax	LApeak (mmol·L−1)	LApeak (mmol·L−1)
1	48	41	22	20	23	21	51	60	22.2833	20.3333	11875.8	9750	165	165	20	20	16.11	7.47
2	44	40.9	20	19	21	20	125	114	20.6944	19.6333	10129.2	9033.33	179	178	20	20	11.94	10.5
3	36.68	33.5	18	17	19	18	40	30	18.2222	17.1667	7661.11	6700	192	191	20	17	10.1	7.4
4	39	34.7	19	17	20	18	1	100	19.0056	17.5556	8405.56	7050	184	179	18	17	7.6	7.2
5	39	35.28	19	17	20	18	1	134	19.0056	17.7444	8405.56	7220	194	190	20	20	8.3	10
6	37.68	32.55	18	16	19	17	41	153	18.2278	16.85	7666.39	6422.5	172	174	19	18	8.1	5.6
7	38.5	34.6	18	17	19	18	150	94	18.8333	17.5222	8241.67	7020	190	185	20	19	6.2	8.9
8	36.3	34.5	18	17	19	18	20	90	18.1111	17.5	7555.56	7000	206	195	20	20	8.8	5.9
9	42.67	38.65	20	19	21	20	40	12	20.2222	19.0667	9633.33	8466.67	182	188	20	20	8.8	11.5
10	33.9	30.96	17	16	18	17	54	58	17.3	16.3222	6820	5973.89	184	183	20	20	6.2	9.4
11	39.4	33.41	19	17	16	18	16	25	19.0889	17.1389	8488.89	6675	164	162	20	18	5.3	2.1
12	44	40.17	20	19	21	20	120	67	20.6667	19.3722	10100	8772.22	202	200	20	20	11.5	8.6
13	45	40.17	21	19	22	20	1	67	21.0056	19.3722	10456.1	8772.22	194	192	20	20	8.8	7.9
14	34.45	33.06	17	17	18	18	105	4	17.5833	17.0222	7075	6570	176	176	20	19	8.6	7.2
15	36.33	35.28	18	17	19	18	20	137	18.1111	17.7611	7555.56	7235	186	185	20	18	8.9	10
16	45	40.66	21	19		20		100	21	19.5556	10450	8955.56	187	188	20	20	8.5	5.6
17	42.28	38.25	20	19	21	20	17	15	20.0944	19.0833	9499.17	8483.33	180	178	20	20	6.9	8.9
18	36.17	35.13	18	17	19	18	10	128	18.0556	17.7111	7502.78	7190	194	188	20	20	9.8	5.9
19	42.1	39.2	20	19	21	20	6	12	20.0333	19.0667	9435	8466.67	185	185	20	20	10.8	11
20	33.06	31.45	17	16	18	17	4	87	17.0222	16.4833	6570	6110.83	190	189	20	20	9	9

## Sheet: Data figure 1
Vpeak_T (km/h)	Vpeak_TF (km/h)		Figure 1 A
22.2833	20.3333		Difference	Mean
20.6944	19.6333		-1.95	21.3083
18.2222	17.1667		-1.06111	20.1639
19.0056	17.5556		-1.05556	17.6944
19.0056	17.7444		-1.45	18.2806
18.2278	16.85		-1.26111	18.375
18.8333	17.5222		-1.37778	17.5389
18.1111	17.5		-1.31111	18.1778
20.2222	19.0667		-0.611111	17.8056
17.3	16.3222		-1.15556	19.6444
19.0889	17.1389		-0.977778	16.8111
20.6667	19.3722		-1.95	18.1139
21.0056	19.3722		-1.29444	20.0194
17.5833	17.0222		-1.63333	20.1889
18.1111	17.7611		-0.561111	17.3028
21	19.5556		-0.35	17.9361
20.0944	19.0833		-1.44444	20.2778
18.0556	17.7111		-1.01111	19.5889
20.0333	19.0667		-0.344444	17.8833
17.0222	16.4833		-0.966667	19.55
			-0.538889	16.7528

## Sheet: Data figure 2
Vpeak_T (km/h)	Vpeak_TF (km/h)	10km performance (min)
22.2833	20.3333	32.5
20.6944	19.6333	33.5
18.2222	17.1667	37.2
19.0056	17.5556	37.3
19.0056	17.7444	36.5
18.2278	16.85	36.9
18.8333	17.5222	37
18.1111	17.5	37.2
20.2222	19.0667	33.5
17.3	16.3222	37.5
19.0889	17.1389	36.7
20.6667	19.3722	33.01
21.0056	19.3722	34
17.5833	17.0222	37.5
18.1111	17.7611	35.8
21	19.5556	32
20.0944	19.0833	33
18.0556	17.7111	36
20.0333	19.0667	33
17.0222	16.4833	37.5

## Sheet: Data figure 3
Performance pace (mean velocity)
first 400m (km/h)	400-9600m(km/h)	last 400m(km/h)
19.4595	18.3419	20.5714
18.7013	17.8197	19.2
16.7442	16.0684	17.1429
16.7442	16.0684	17.1429
16.3636	16.2213	17.7778
17.1429	16.1118	17.561
16.7442	16.1038	17.1429
16.7442	16.0684	17.1429
18.8976	17.1965	19.2
16.9412	15.921	17.1429
18	16.1889	17.3494
19.726	18.124	18.2278
18	17.5617	19.4595
16.9412	15.921	17.1429
19.2	16.533	18.9474
19.4595	18.3419	20.5714
19.726	18.124	18.2278
19.2	16.4194	18.9474
19.726	18.124	18.2278
16.9412	15.921	17.1429
